# Supplementary material for: Immune Monitoring of Paediatric Patients Infected with Rickettsia rickettsii, Ehrlichia canis and Coinfected
Source: Pathogens. 2022 Nov 15;11(11):1351. doi: 10.3390/pathogens11111351 (PMC9696171; doi:10.3390/pathogens11111351)
Supplement: Supplementary file 1 [file pathogens-11-01351-s001.zip]

Archive with 1 entries (1 files):
- pathogens-1949131-supplementary.pdf
